# Supplementary material for: Membranous Expression of Heart Development Protein with EGF-like Domain 1 Is Associated with a Good Prognosis in Patients with Bladder Cancer
Source: Diagnostics (Basel). 2023 Sep 27;13(19):3067. doi: 10.3390/diagnostics13193067 (PMC10572329; doi:10.3390/diagnostics13193067)
Supplement: Supplementary file 1 [file diagnostics-13-03067-s001.zip]

Archive with 1 entries (1 files):
- diagnostics-2599718-supplementary.pdf
